# Supplementary material for: Functions of coastal feeder bluff systems: Implications for prioritizing protection and restoration
Source: PLoS One. 2025 Oct 15;20(10):e0334742. doi: 10.1371/journal.pone.0334742 (PMC12527195; doi:10.1371/journal.pone.0334742)
Supplement: S1 Table — Potential benefits of restoration or protection to nearshore sediment supply processes were calculated by [10] using a sum of eight metrics from spatial data that collectively estimate the downdrift benefits of the bluff, based on parameters such as location within the drift cell and proportion of the total sediment supply to the drift cell. Process degradation was the percent of bluffs armored in a drift cell [10]. Treatments with an asterisk were labeled “moderate” by Beach Strategies [10] as they were near low rankings, and were included to expand site selection options across a broader numerical range of potential benefits within a region. Potential sediment supply benefit was higher and process degradation lower at the high ranked sites, and vice versa for the low ranked sites. (XLSX) [file pone.0334742.s009.xlsx]

## Sheet: S1 Table
Region	Treatment	Potential Benefit	Process Degradation	Latitude	Longitude
Agate Pass	Protect High	4.25126	0.482118	47.6907	-122.588
	Protect Low	1.93179	0.599671	47.7049	-122.565
	Restore High	4.24699	0.482118	47.6904	-122.589
	Restore Low	1.93006	0.599671	47.6998	-122.564
Dabob Bay	Protect High	5.20983	0.0198906	47.7834	-122.832
	Protect Low	2.11928	0.0800411	47.7898	-122.789
	Restore High	3.1007	0.0800411	47.7933	-122.789
	Restore Low*	2.31251	0.0800411	47.8023	-122.787
Harstine Island	Protect High	5.51236	0.0401772	47.2972	-122.856
	Protect Low*	2.36353	0.0794691	47.268	-122.918
	Restore High	3.57444	0.0401772	47.3012	-122.851
	Restore Low*	2.0258	0.23513	47.3001	-122.874
Penn Cove	Protect High	5.72669	0.0697847	48.221	-122.637
	Protect Low	1.69613	0.459359	48.2161	-122.725
	Restore High	4.38261	0.252582	48.2217	-122.692
	Restore Low	1.68952	0.459359	48.2156	-122.724
Vashon Island	Protect High	4.85799	0.330843	47.3523	-122.528
	Protect Low	2.00013	0.581813	47.3509	-122.476
	Restore High	4.81621	0.330843	47.3428	-122.527
	Restore Low	2.20953	0.581813	47.3454	-122.47
Averages	Protect High	5.11163	0.188563
	Protect Low	2.02217	0.360071
	Restore High	4.02419	0.237152
	Restore Low	2.03348	0.391203
