# Supplementary material for: Functions of coastal feeder bluff systems: Implications for prioritizing protection and restoration
Source: PLoS One. 2025 Oct 15;20(10):e0334742. doi: 10.1371/journal.pone.0334742 (PMC12527195; doi:10.1371/journal.pone.0334742)
Supplement: S2 Table — Each metric includes a rationale for investigating feeder bluff and beach function. (XLSX) [file pone.0334742.s010.xlsx]

## Sheet: S2 Table
Parameter	Metric	Rationale for feeder bluff beach function
Wrack	% Wrack Cover	More wrack cover is better, as habitat for invertebrates
	% Terrestrial Wrack	More terrestrial wrack is better, indicates stronger terrestrial connection
	Wrack Depth (cm)	More wrack depth is better, increased habitat for invertebrates
	Wrack Width (m)	More wrack width is better, broader beach connection
Logs	Log Count	More logs are better, amount of habitat
	Width of Log Line (m)	More log width is better, broader beach connection
	Count Partially Buried Logs	More buried logs are better, indicates beach stability and sediment maintenance
	Fallen Tree Count	More fallen trees are better, indicates stronger terrestrial connection
Fish	Total Fish Density (100m-2)	More total fish is better, use of beach habitat
	Juvenile Salmon Density (100m-2)	More juvenile salmon is better, management and restoration importance
	Forage Fish Density (100m-2)	More forage fish is better, forage importance for food web
	Juv. Salmon Feeding Observations (%)	More feeding is better, foraging opportunities
Vegetation	% Overhanging Vegetation	More vegetation is better, riparian habitat value
	% Supratidal Vegetation	More vegetation is better, upper beach stability
	Dunegrass Patch Width (m)	More dunegrass is better, habitat on upper beach
	Native Vegetation Taxa Richness	More native species is better, natural history and diversity
Supratidal	Fallout Trap Taxa Richness	More is better, importance of insect diversity along beach
invertebrates	Fallout Trap Density (m-2)	More is better, abundance of insects, importance as juvenile salmon prey
MLLW biota	Biota Taxa Richness	More is better, importance of lower beach diversity
	% Eelgrass	More is better, eelgrass benefit as habitat
Geomorphology	Beach Slope (m/m) Toe-MSL	Lower slope of upper beach indicates better bluff/beach connection
	Beach Width (m) Toe-MLLW	Broader beach width from toe of bluff/armor to MLLW is better for providing ecosystem function, collecting wrack, and dissipating wave energy
	Bluff Height (m)	A taller bluff is better, more potential to supply sediment
	Bluff Exposure approx. (m2) available	More exposed sediment is better for supplying beach with sediment
	Relative Encroachment (m) MHHW	Negative encroachment of bluff/armor above tidal frame (MHHW) is better for maintaining beach width
	Wave Height (m)	Higher wave energy is better for supplying sediment to beach
Sediments	% Sand MHHW	More sand is better, provision of fine-grained sediment to upper beach
	% Sand MLLW	More sand is better, provision of fine-grained sediment to lower beach
	Normalized Sorting MHHW (unitless)	Higher sorting values indicate broader distribution of sediment indicative of stronger bluff/beach connection
	Normalized Sorting MLLW (unitless)	Higher sorting values indicate broader distribution of sediment indicative of stronger bluff/beach connection
