# Supplementary material for: Functions of coastal feeder bluff systems: Implications for prioritizing protection and restoration
Source: PLoS One. 2025 Oct 15;20(10):e0334742. doi: 10.1371/journal.pone.0334742 (PMC12527195; doi:10.1371/journal.pone.0334742)
Supplement: S3 Table — Includes Tukey HSD tests of ANOVAs and pairwise comparisons of estimated marginal means from GLMMs. Pairwise comparisons subtract the estimated marginal mean of the second treatment from the estimated marginal mean of the first. Treatment pairs include Protect High (PH), Protect Low (PL), Restore High (RH), and Restore Low (RL). Values include chi-square values, marginal means comparisons, 95% confidence intervals, and p-values. (XLSX) [file pone.0334742.s011.xlsx]

## Sheet: S3 Table
Wrack	Proportion Cover		PH - PL	PH - RH	PH - RL	PL - RH	PL - RL	RH - RL
		Est	0	1.1	0.5	1	0.5	-0.6
		SE	0.2	0.3	0.3	0.2	0.2	0.2
		Z Stat	0.1	4.2	1.8	4.4	1.9	-2.5
		p	0.999	0	0.253	0	0.241	0.053
	Proportion Terrestrial		PH - PL	PH - RH	PH - RL	PL - RH	PL - RL	RH - RL
		Est	0	0.8	0.8	0.9	0.9	0
		SE	0.2	0.2	0.2	0.2	0.2	0.2
		Z Stat	-0.2	4.2	4.3	4.4	4.5	0.1
		p	0.996	0	0	0	0	1
	Depth		PH - PL	PH - RH	PH - RL	PL - RH	PL - RL	RH - RL
		Est	0.6	1.6	1.6	1	1	0
		SE	0.2	0.2	0.2	0.2	0.2	0.2
		T Stat	2.7	7	7	4.3	4.3	0
		p	0.034	0	0	0	0	1
	Width		PH - PL	PH - RH	PH - RL	PL - RH	PL - RL	RH - RL
		Est	-1.2	0	1.1	1.3	2.3	1.1
		SE	0.4	0.4	0.5	0.4	0.4	0.4
		T Stat	-3.3	0.1	2.3	3.4	5.6	2.9
		p	0.006	1	0.1	0.005	0	0.019
Logs	Counts		PH - PL	PH - RH	PH - RL	PL - RH	PL - RL	RH - RL
		Est	-0.1	3.8	22.8	3.9	22.9	19
		SE	0.2	0.7	9196.8	0.7	9196.8	9196.8
		Z Stat	-0.5	5.2	0	5.4	0	0
		p	0.965	0	1	0	1	1
	Line Width		PH - PL	PH - RH	PH - RL	PL - RH	PL - RL	RH - RL
		Est	-1.3	2.6	2.9	3.8	4.2	0.4
		SE	0.6	0.9	1.1	0.8	1	1.1
		T Stat	-2.2	2.9	2.6	4.7	4.1	0.3
		p	0.135	0.026	0.05	0	0.001	0.988
	Partially Buried Logs		PH - PL	PH - RH	PH - RL	PL - RH	PL - RL	RH - RL
		Est	-0.3	2.8	27.4	3	27.7	24.6
		SE	0.3	0.8	151709	0.7	151709	151709
		Z Stat	-0.9	3.6	0	4.2	0	0
		p	0.815	0.002	1	0	1	1
	Fallen Trees		PL - PH	RH - PH	RL - PH	RH - PL	RL - PL	RL - RH
		Diff	-4.2	-11.8	-13	-7.6	-8.8	-1.2
		CI-L	-8.3	-15.9	-17.1	-11.7	-12.9	-5.3
		CI-U	-0.1	-7.7	-8.9	-3.5	-4.7	2.9
		adj p	0.045	0	0	0	0	0.873
Fish	Total Counts		PH - PL	PH - RH	PH - RL	PL - RH	PL - RL	RH - RL
		Est	2.1	1.2	1	-0.9	-1.1	-0.2
		SE	0.4	0.4	0.4	0.4	0.4	0.4
		Z Stat	5.3	3.1	2.3	-2.2	-2.5	-0.5
		p	0	0.01	0.109	0.112	0.065	0.954
	Juvenile Salmon Counts		PH - PL	PH – RH	PH - RL	PL - RH	PL - RL	RH - RL
		Est	2.7	1.5	2.3	-1.2	-0.4	0.8
		SE	0.7	0.5	0.6	0.7	0.7	0.6
		Z Stat	4	2.9	4	-1.7	-0.6	1.3
		p	0	0.017	0	0.309	0.928	0.55
	Juvenile Salmon Feeding		Chi-Squared Value
			Feeding	Not Feeding
		PH	3.74	13.26
		PL	1.5	5.5
		RH	3.1	10.9
		RL	2.64	9.36
	Forage Fish Densities		RH - PH	RL - PH	RL - RH
		Diff	75.123	-146.64	-221.77
		CI-L	-617.2	-839	-1107.4
		CI-U	767.5	545.7	663.9
		adj p	0.953	0.833	0.776
Vegetation	Percent Overhanging		PL - PH	RH - PH	RL - PH	RH - PL	RL - PL	RL - RH
		Diff	7.2	-47.6	-62.2	-54.8	-69.4	-14.6
		CI-L	-37.6	-92.4	-107	-99.6	-114.2	-59.4
		CI-U	52	-2.8	-17.4	-10	-24.6	30.2
		adj p	0.967	0.035	0.005	0.014	0.002	0.788
	Percent Supratidal		PL - PH	RH - PH	RL - PH	RH - PL	RL - PL	RL - RH
		Diff	19	-11.8	-15	-30.8	-34	-3.2
		CI-L	-23.9	-54.7	-57.9	-73.7	-76.9	-46.1
		CI-U	61.9	31.1	27.9	12.1	8.9	39.7
		adj p	0.596	0.859	0.751	0.21	0.148	0.996
	Dunegrass Patch Width		PL - PH	RH - PH	RL - PH	RH - PL	RL - PL	RL - RH
		Diff	2.8	1.4	-0.1	-1.4	-2.9	-1.5
		CI-L	0.9	-0.6	-2.3	-2.9	-4.7	-3.4
		CI-U	4.6	3.3	2.1	0.1	-1.1	0.5
		adj p	0.002	0.244	0.999	0.075	0.001	0.182
	Native Vegetation Taxa Richness		PL - PH	RH - PH	RL - PH	RH - PL	RL - PL	RL - RH
		Diff	1.4	-4.6	-5.8	-6	-7.2	-1.2
		CI-L	-8	-14	-15.2	-15.4	-16.6	-10.6
		CI-U	10.8	4.8	3.6	3.4	2.2	8.2
		adj p	0.973	0.515	0.323	0.296	0.167	0.983
Supratidal Invertebrates	Fallout Trap Taxa Richness		PH - PL	PH - RH	PH - RL	PL - RH	PL - RL	RH - RL
		Est	-0.2	-0.1	0.2	0	0.3	0.3
		SE	0.1	0.1	0.1	0.1	0.1	0.1
		Z Stat	-1.3	-1.1	1.2	0.2	2.5	2.3
		p	0.551	0.703	0.608	0.994	0.055	0.099
	Fallout Trap Densities		PH - PL	PH - RH	PH - RL	PL - RH	PL - RL	RH - RL
		Est	-0.3	-0.3	-0.9	0	-0.6	-0.6
		SE	0.3	0.2	0.3	0.3	0.3	0.3
		Z Stat	-1.1	-1.1	-3.3	0.1	-2.2	-2.3
		p	0.663	0.716	0.005	0.999	0.135	0.101
MLLW & Wave Height	MLLW Taxa Richness		PH - PL	PH - RH	PH - RL	PL - RH	PL - RL	RH - RL
		Est	0.1	0.1	0.1	0	0.1	0.1
		SE	0.1	0.1	0.1	0.1	0.1	0.1
		Z Stat	0.7	0.7	1.7	0	1	1
		p	0.904	0.915	0.33	1	0.746	0.721
	Percent Eelgrass		PL - PH	RH - PH	RL - PH	RH - PL	RL - PL	RL - RH
		Diff	-84	-73.5	-3.4	10.5	80.6	70.1
		CI-L	-122.2	-115.3	-39.2	-19.1	60.4	43.6
		CI-U	-45.8	-31.7	32.4	40.1	100.8	96.6
		adj p	0	0.001	0.992	0.729	0	0
	Wave Height		PL - PH	RH - PH	RL - PH	RH - PL	RL - PL	RL - RH
		Diff	0	0	0	0	0	0
		CI-L	-0.5	-0.6	-0.5	-0.5	-0.5	-0.5
		CI-U	0.5	0.5	0.5	0.5	0.5	0.6
		adj p	1	0.998	1	0.999	1	0.998
	MLLW Proportion Sand		PH - PL	PH - RH	PH - RL	PL - RH	PL - RL	RH - RL
		Est	0	0	-0.1	0	-0.1	-0.1
		SE	0.2	0.2	0.2	0.2	0.2	0.2
		DF	Inf	Inf	Inf	Inf	Inf	Inf
		Z Stat	-0.1	-0.2	-0.4	-0.1	-0.3	-0.2
		p	1	0.998	0.978	1	0.99	0.996
Bluff Geomorph-ology	Slope Toe-MSL		PL - PH	RH - PH	RL - PH	RH - PL	RL - PL	RL - RH
		Diff	0	0	0	0	0	0
		CI-L	-0.1	-0.1	0	-0.1	0	0
		CI-U	0	0	0.1	0	0.1	0.1
		adj p	0.995	0.994	0.942	1	0.857	0.847
	Width Toe-MLLW		PL - PH	RH - PH	RL - PH	RH - PL	RL - PL	RL - RH
		Diff	7.9	-2.3	-2.9	-10.2	-10.8	-0.6
		CI-L	-21.7	-31.9	-32.5	-39.8	-40.4	-30.2
		CI-U	37.5	27.3	26.7	19.4	18.8	29
		adj p	0.869	0.996	0.992	0.758	0.728	1
	Bluff Height		PL - PH	RH - PH	RL - PH	RH - PL	RL - PL	RL - RH
		Diff	-18	-15.8	-12.6	2.2	5.4	3.2
		CI-L	-44.6	-42.4	-39.2	-24.4	-21.2	-23.4
		CI-U	8.6	10.8	14	28.8	32	29.8
		adj p	0.252	0.355	0.543	0.995	0.936	0.985
	Relative Encroach-ment		PL - PH	RH - PH	RL - PH	RH - PL	RL - PL	RL - RH
		Diff	0.4	0.8	0.9	0.4	0.5	0.1
		CI-L	-0.7	-0.3	-0.2	-0.7	-0.6	-1
		CI-U	1.5	1.9	2	1.5	1.6	1.3
		adj p	0.744	0.225	0.128	0.753	0.555	0.986
	Bluff Exposure		PL - PH	RH - PH	RL - PH	RH - PL	RL - PL	RL - RH
		Diff	-1315	-1640	-1685	-325	-370	-45
		CI-L	-2717.5	-3042.5	-3087.5	-1727.5	-1772.5	-1447.5
		CI-U	87.5	-237.5	-282.5	1077.5	1032.5	1357.5
		adj p	0.07	0.019	0.016	0.909	0.873	1
Sediments	MHHW Sand		PL - PH	RH - PH	RL - PH	RH - PL	RL - PL	RL - RH
		Diff	6	23	7.6	17	1.6	-15.4
		CI-L	-69.6	-52.6	-68	-58.6	-74	-91
		CI-U	81.6	98.6	83.2	92.6	77.2	60.2
		adj p	0.996	0.82	0.991	0.916	1	0.936
	MHHW Sorting		PL - PH	RH - PH	RL - PH	RH - PL	RL - PL	RL - RH
		Diff	1	-3.2	-1.6	-4.2	-2.7	1.5
		CI-L	-3.1	-7.3	-5.8	-8.3	-6.8	-2.6
		CI-U	5.1	0.9	2.5	-0.1	1.4	5.6
		adj p	0.886	0.163	0.665	0.044	0.277	0.719
	MLLW Sorting		PL - PH	RH - PH	RL - PH	RH - PL	RL - PL	RL - RH
		Diff	0.2	0.6	-0.9	0.4	-1.1	-1.5
		CI-L	-3.7	-3.3	-4.8	-3.5	-5	-5.4
		CI-U	4.1	4.5	3	4.3	2.8	2.4
		adj p	0.998	0.969	0.918	0.992	0.85	0.702
	MHHW Grainsize		PL - PH	RH - PH	RL - PH	RH - PL	RL - PL	RL - RH
		Diff	1396.6	2283	4144.1	886.4	2747.5	1861.2
		CI-L	-10824	-9937.6	-8076.4	-11334	-9473	-10359
		CI-U	13617.2	14503.6	16364.7	13106.9	14968.1	14081.7
		adj p	0.987	0.949	0.768	0.997	0.916	0.971
	MLLW Grainsize		PL - PH	RH - PH	RL - PH	RH - PL	RL - PL	RL - RH
		Diff	116.4	1419.1	1939.4	1302.6	1823	520.4
		CI-L	-7280.8	-5978.2	-5457.8	-6094.6	-5574.3	-6876.9
		CI-U	7513.7	8816.3	9336.7	8699.9	9220.2	7917.6
		adj p	1	0.946	0.875	0.957	0.894	0.997
