# Supplementary material for: Functions of coastal feeder bluff systems: Implications for prioritizing protection and restoration
Source: PLoS One. 2025 Oct 15;20(10):e0334742. doi: 10.1371/journal.pone.0334742 (PMC12527195; doi:10.1371/journal.pone.0334742)
Supplement: S4 Table — Includes percent of observations at each water column position of surface, middle, and bottom. (XLSX) [file pone.0334742.s012.xlsx]

## Sheet: S4 Table
Fish Group	Fish Species	Average of Min Length (cm)	Surface	Middle	Bottom	Sum of Count
Surfperch	Shiner Perch	6.37821		0.93371	0.0662897	10258
	Striped Seaperch	16.25			1	2
	Pile Perch	7.5		1		1
Forage fish	Sand Lance	6.59091	0.166082	0.829136	0.00478164	3937
	Anchovy	10		1		500
	Herring	7.5	1			20
Juvenile Salmon	Chum	2.5	0.951271	0.0211864	0.0275424	2263
	Chum/Pink	2.5	0.689655	0.310345		435
	Chinook	10.1316	0.0566038	0.90566	0.0377358	53
	Juvenile Salmon	8.75	0.9	0.1		10
	Chinook/Coho	12.5	1			5
	Coho	10	0.333333	0.666667		3
	Pink	2.5	1			1
	Trout	12.5			1	1
Three-spined stickleback	Three-spined stickleback	6		0.995283	0.00471698	212
Demersal fish	Sculpin	6.3125			1	90
	Plainfin Midshipman	13.75			1	67
	Flatfish	9.58333			1	12
	Gunnel	12.5			1	1
Crab	Kelp Crab	7.5		0.00961538	0.990385	104
	Dungeness Crab	7.5			1	15
	Red Rock Crab	15			1	8
	Graceful Crab	10			1	6
	Helmet crab	12.5			1	3
Larval Fish	Larval Fish	12.5		1		20
other	Fish, unk.	11.25		1		2
