# Supplementary material for: Functions of coastal feeder bluff systems: Implications for prioritizing protection and restoration
Source: PLoS One. 2025 Oct 15;20(10):e0334742. doi: 10.1371/journal.pone.0334742 (PMC12527195; doi:10.1371/journal.pone.0334742)
Supplement: S5 Table — Includes where they were feeding in the water column. (XLSX) [file pone.0334742.s013.xlsx]

## Sheet: S5 Table
Fish Species	Feeding %	Surface	Middle	Bottom
Juvenile Salmon
Chinook	0.0526316		1
Chinook/Coho	0.5	1
Chum	0.368421	0.428571		0.571429
Chum/Pink	0.5	0.5	0.5
Shiner Perch	0.102564		0.375	0.625
Striped Seaperch	0.5			1
Dungeness Crab	0.5			1
Kelp Crab	0.44		0.0909091	0.909091
Red Rock Crab	0.142857			1
Three-spined stickleback	0.2		1
