# Supplementary material for: Functions of coastal feeder bluff systems: Implications for prioritizing protection and restoration
Source: PLoS One. 2025 Oct 15;20(10):e0334742. doi: 10.1371/journal.pone.0334742 (PMC12527195; doi:10.1371/journal.pone.0334742)
Supplement: S6 Table — (XLSX) [file pone.0334742.s014.xlsx]

## Sheet: S6 Table
Vegetation	Sum of Linear extent
Red alder	0.323905
Pacific madrone	0.162991
Douglas fir	0.127357
Bigleaf maple	0.0940396
Willow	0.0707095
Bitter cherry	0.0401087
Oceanspray	0.0239693
Rose	0.0191755
Maple	0.0159795
Hawthorn	0.0143816
Beaked hazelnut	0.0143816
Ash	0.0143816
Western hemlock	0.0127836
Indian plum	0.00798977
Pacific yew	0.00759028
Buffaloberry	0.00759028
Weeping willow	0.00639182
Honeysuckle	0.00639182
Hairy manzanita	0.00559284
Black cottonwood	0.00559284
Poplar	0.00511345
Himalayan blackberry	0.00479386
Oregon crabapple	0.0035954
Pine	0.00239693
Scotchbroom	0.00159795
Red elderberry	0.00119847
